# Supplementary material for: Search for Expression Marker Genes That Reflect the Physiological Conditions of Blossom End Enlargement Occurrence in Cucumber
Source: Int J Mol Sci. 2024 Jul 30;25(15):8317. doi: 10.3390/ijms25158317 (PMC11312178; doi:10.3390/ijms25158317)
Supplement: Supplementary file 1 [file ijms-25-08317-s001.zip]

Archive with 1 entries (1 files):
- ijms-3089065-supplementary.pdf
